# Supplementary material for: Stigma toward mental and physical illness: attitudes of healthcare professionals, healthcare students and the general public in Pakistan
Source: BJPsych Open. 2020 Aug 3;6(5):e81. doi: 10.1192/bjo.2020.66 (PMC7453804; doi:10.1192/bjo.2020.66)
Supplement: Supplementary file 1 [file S2056472420000666sup001.zip]

Archive with 9 entries (9 files):
- S2056472420000666sup001.pdf
- S2056472420000666sup002.pdf
- S2056472420000666sup003.pdf
- S2056472420000666sup004.pdf
- S2056472420000666sup005.pdf
- S2056472420000666sup006.pdf
- S2056472420000666sup007.pdf
- S2056472420000666sup008.pdf
- S2056472420000666sup009.pdf
